# Supplementary material for: Human-like dissociations between confidence and accuracy in convolutional neural networks
Source: PLoS Comput Biol. 2024 Nov 14;20(11):e1012578. doi: 10.1371/journal.pcbi.1012578 (PMC11594416; doi:10.1371/journal.pcbi.1012578)
Supplement: S1 Table — Stimulus energy manipulations consists of simultaneous manipulations of contrast and variability in the same direction. Comparisons using two-sided, pairwise t-tests showed that confidence as well as separability and variance of the evidence distributions increased significantly from low to high stimulus energy condition for all networks and all experiments. (XLSX) [file pcbi.1012578.s003.xlsx]

## Sheet: Sheet1
Network	Experiment	Confidence		Separability of evidence		Variability of evidence
		t(24)	p	t(24)	p	t(24)	p
4-layer CNN	1	6.25	<0.0001	18.66	<0.0001	20.36	<0.0001
	2	7.55	<0.0001	18.86	<0.0001	17.27	<0.0001
	3	14.99	<0.0001	9.6	<0.0001	11.05	<0.0001
	4	12.8	<0.0001	28.57	<0.0001	26.23	<0.0001
VGG-19	1	11.59	<0.0001	12.98	<0.0001	11.98	<0.0001
	2	13.2	<0.0001	11.16	<0.0001	10.42	<0.0001
	3	6.59	<0.0001	13.04	<0.0001	13.49	<0.0001
	4	9.02	<0.0001	7.41	<0.0001	4.94	<0.0001
ResNet-50	1	6.01	<0.0001	21.21	<0.0001	15.25	<0.0001
	2	12.91	<0.0001	8.11	<0.0001	7.86	<0.0001
	3	4.71	<0.0001	7.25	<0.0001	7.95	<0.0001
	4	9.43	<0.0001	3.74	0.001	3.88	0.0007
