# Supplementary material for: Human-like dissociations between confidence and accuracy in convolutional neural networks
Source: PLoS Comput Biol. 2024 Nov 14;20(11):e1012578. doi: 10.1371/journal.pcbi.1012578 (PMC11594416; doi:10.1371/journal.pcbi.1012578)
Supplement: S2 Table — For contrast manipulations, the stimulus contrast was increased while stimulus variability was held constant. For variability manipulations, the stimulus noise or variability was increased while stimulus contrast was held constant. Comparisons using two-sided, pairwise t-tests showed that separability of evidence distributions increased significantly from the low- to high-contrast condition whereas the variance of evidence distribution decreased from the low- to high-contrast conditions for all experiments except Experiment 3. For Experiment 3, increasing contrast increased the variance of evidence distributions. On the other hand, separability of evidence distributions decreased significantly from the low to high variability condition and the variance of evidence distribution increased from the low to high variability conditions for all experiments. (XLSX) [file pcbi.1012578.s004.xlsx]

## Sheet: Sheet1
Manipulation	Experiment	Separability of evidence		Variability of evidence
		t(24)	p	t(24)	p
Contrast	1	15.33	<0.0001	-7.64	<0.0001
	2	16.91	<0.0001	-4.94	<0.0001
	3	21.71	<0.0001	5.041	<0.0001
Variability	1	-7.74	<0.0001	20.05	<0.0001
	2	-15.07	<0.0001	16.91	<0.0001
	3	-27.56	<0.0001	7.31	<0.0001
